# Supplementary material for: Genome-Wide Identification and Expression Analysis of the Cyclic Nucleotide-Gated Channel Gene Family in Zoysia japonica under Salt Stress
Source: Int J Mol Sci. 2024 Sep 20;25(18):10114. doi: 10.3390/ijms251810114 (PMC11432434; doi:10.3390/ijms251810114)
Supplement: Supplementary file 1 [file ijms-25-10114-s001.zip]

Archive with 1 entries (1 files):
- ijms-3213478-supplementary.pdf
